# Supplementary material for: MYC reshapes CTCF-mediated chromatin architecture in prostate cancer
Source: Nat Commun. 2023 Mar 30;14:1787. doi: 10.1038/s41467-023-37544-3 (PMC10063626; doi:10.1038/s41467-023-37544-3)
Supplement: Supplementary file 4 — Supplementary Data 1 [file 41467_2023_37544_MOESM4_ESM.xlsx]

## Sheet: Sheet1
Top 20 motifs enriched in PRAD ATAC-Seq peaks located in distal enhancers looped to promoters of genes (with both AR and H3K27ac loops) up-regulated by DHT 2hr.
clusters	collapsed_id	factor	DNA binding domain	hits	cutoff	zscore	-10*log(pval)	similarity to top	mean_position
1	MC00128	CTCF	BetaBetaAlpha-zinc finger Family	141	7.789	-11.834	690.776		-0.252
	MC00187	Ctcf	BetaBetaAlpha-zinc finger Family	94	8.387	-11.74	690.776	0.974	-0.309
2	MC00416	Rbfox2	Forkhead Domain Family	333	7.831	-10.665	601.615		-0.149
	MC00311	FOXA1	Forkhead Domain Family	249	7.966	-10.387	572.089	0.993	-0.169
	MC00217	FOXA2	Forkhead Domain Family	279	7.945	-9.868	519.084	0.984	-0.152
	MC00105	Foxa2	Forkhead Domain Family	325	7.976	-9.52	484.966	0.999	-0.137
	MC00104	Foxa1	Forkhead Domain Family	654	6.095	-9.504	483.461	0.969	-0.096
	MC00250	Nkx3-1	Homeodomain Family	480	7.43	-8.908	427.962	0.961	-0.106
	MS00354	FOXC2	Forkhead Domain Family	541	7.228	-7.093	280.501	0.927	-0.083
	MA0030	FOXF2	Forkhead Domain Family	315	6.831	-4.058	106.061	0.892	-0.072
	MS00351	FOXC1	Forkhead Domain Family	210	8.743	-3.841	97.013	0.934	-0.085
	UP00041	Foxj1	Forkhead Domain Family	646	6.426	-3.166	71.654	0.854	-0.043
3	MS00235	SP4	BetaBetaAlpha-zinc finger Family	86	8.695	-10.117	544.172		-0.284
	MS00135	KLF14	BetaBetaAlpha-zinc finger Family	75	8.645	-8.445	387.285	0.934	-0.261
	MS00246	SP8	BetaBetaAlpha-zinc finger Family	69	9.127	-7.479	309.166	0.9	-0.246
	MS00124	KLF13	BetaBetaAlpha-zinc finger Family	27	8.206	-3.959	101.893	0.892	-0.237
4	MC00501	FOXP1	Forkhead Domain Family	666	6.214	-9.396	473.099		-0.094
	MS00362	FOXI1	Forkhead Domain Family	535	6.576	-8.969	433.432	0.997	-0.101
	MS00348	FOXB1	Forkhead Domain Family	396	7.01	-8.793	417.672	0.914	-0.116
	MS00356	FOXD2	Forkhead Domain Family	842	6.007	-8.335	377.914	0.991	-0.076
	MS00393	Foxg1	Forkhead Domain Family	568	6.644	-8.229	368.973	0.998	-0.091
	MS00372	FOXL1	Forkhead Domain Family	878	5.434	-8.067	355.638	0.988	-0.072
	MA0031	FOXD1	Forkhead Domain Family	803	5.35	-7.82	335.688	0.974	-0.074
	MS00378	FOXO3	Forkhead Domain Family	661	5.672	-7.807	334.62	0.956	-0.081
	MS00387	FOXP3	Forkhead Domain Family	686	6.304	-7.76	330.914	0.986	-0.079
	MS00359	FOXD3	Forkhead Domain Family	981	5.458	-7.654	322.645	0.978	-0.066
	MS00399	Foxk1	Forkhead Domain Family	231	7.327	-7.412	304.068	0.997	-0.133
5	MC00170	PGR	Hormone-nuclear Receptor Family	279	6.788	-9.181	452.904		-0.143
6	MC00468	AR	Hormone-nuclear Receptor Family	303	6.523	-9.11	446.405		-0.137
	MC00465	NR3C1	Hormone-nuclear Receptor Family	347	6.218	-8.103	358.53	0.968	-0.116
	MC00396	Nr3c1	Hormone-nuclear Receptor Family	142	7.691	-7.751	330.184	0.987	-0.176
	MS00662	NR3C2	Hormone-nuclear Receptor Family	418	3.233	-7.664	323.409	0.934	-0.101
7	MS00212	SP1	BetaBetaAlpha-zinc finger Family	240	7.847	-9.095	444.961		-0.154
	MS00146	KLF16	BetaBetaAlpha-zinc finger Family	170	8.356	-8.342	378.472	0.971	-0.17
	UP00093	Klf7	BetaBetaAlpha-zinc finger Family	166	8.047	-8.279	373.175	0.961	-0.171
	MS00223	SP3	BetaBetaAlpha-zinc finger Family	96	8.578	-7.078	279.421	0.966	-0.199
	MC00110	Klf1	BetaBetaAlpha-zinc finger Family	387	7.039	-6.835	262.224	0.943	-0.096
	MC00109	Klf4	BetaBetaAlpha-zinc finger Family	491	6.587	-6.299	226.196	0.954	-0.08
	MS00157	Klf12	BetaBetaAlpha-zinc finger Family	206	6.328	-5.6	183.519	0.869	-0.113
8	M01783	SP2	BetaBetaAlpha-zinc finger Family	177	8.098	-8.884	425.81		-0.176
	denovo12		None	207	8.304	-5.723	190.692	0.806	-0.114
9	denovo22		None	722	5.209	-8.488	390.955		-0.083
10	MC00457	ELF1	Ets Domain Family	726	4.497	-7.973	347.973		-0.079
	MC00168	ERG	Ets Domain Family	1518	-0.066	-7.9	342.09	0.987	-0.054
	MC00206	ELK1	Ets Domain Family	1148	2.556	-7.642	321.698	0.993	-0.06
	MC00367	GABPA	Ets Domain Family	1176	2.632	-7.243	291.498	0.991	-0.057
	MC00207	ELK4	Ets Domain Family	991	4.496	-6.902	266.873	0.925	-0.06
	MS00838	ELF5	Ets Domain Family	757	5.552	-6.737	255.438	0.963	-0.068
	UP00404	ELF2	Ets Domain Family	490	5.087	-6.379	231.41	0.94	-0.081
	MS00778	EHF	Ets Domain Family	550	4.788	-5.991	206.787	0.972	-0.073
	MS00022	Elf5	Ets Domain Family	681	5.956	-5.923	202.628	0.96	-0.065
	UP00413	Elf4	Ets Domain Family	259	6.22	-5.766	193.196	0.932	-0.103
	UP00418	Etv6	Ets Domain Family	125	7.151	-5.418	173.188	0.932	-0.141
	MS00834	ELF4	Ets Domain Family	380	4.919	-5.187	160.536	0.97	-0.079
	MS00812	ELF3	Ets Domain Family	429	4.594	-4.648	132.994	0.965	-0.068
	UP00412	Etv5	Ets Domain Family	1426	1.341	-4.003	103.731	0.897	-0.034
	UP00423	Gm5454	Ets Domain Family	998	2.897	-3.911	99.893	0.909	-0.04
	UP00038	Spdef	Ets Domain Family	584	4.889	-3.426	80.896	0.856	-0.048
	MC00509	NR2C2	Hormone-nuclear Receptor Family	147	7.41	-3.384	79.383	0.902	-0.093
11	MA0067	PAX2	Homeodomain Family	150	7.059	-6.524	240.986		-0.149
12	M01742	Zscan10	BetaBetaAlpha-zinc finger Family	944	1.325	-6.477	237.841		-0.059
13	M00179	ATF2	Leucine Zipper Family	322	5.222	-6.154	216.984		-0.097
	M00694	E4F1	Helix-Loop-Helix Family	182	6.421	-4.436	122.91	0.819	-0.101
14	MS00019	ETV5	Ets Domain Family	1235	3.828	-6.051	210.51		-0.049
	MC00129	Fli1	Ets Domain Family	664	5.82	-5.734	191.348	0.946	-0.064
	MC00160	ETV3	Ets Domain Family	1120	4.205	-5.605	183.783	0.976	-0.048
	MS00851	ETS1	Ets Domain Family	974	4.159	-5.49	177.243	0.984	-0.051
	MS00018	ETV4	Ets Domain Family	1450	2.727	-5.213	161.927	0.995	-0.04
	MS00844	ELK3	Ets Domain Family	1516	1.439	-5.202	161.351	0.989	-0.04
	MS00025	FEV	Ets Domain Family	504	5.503	-5.1	155.901	0.992	-0.067
	MS00846	ERF	Ets Domain Family	1246	3.019	-5.077	154.685	0.984	-0.043
	MS00021	ETV6	Ets Domain Family	615	5.341	-4.909	145.962	0.958	-0.059
	MS00023	Elk3	Ets Domain Family	505	4.581	-4.725	136.744	0.979	-0.064
	MC00427	ETV1	Ets Domain Family	204	7.818	-4.684	134.72	0.863	-0.099
	M00341	GABPB1	Ets Domain Family	982	3.345	-4.156	110.321	0.895	-0.042
15	MC00364	NFYA	NF-Y CCAAT-Binding Protein Family	195	6.474	-5.981	206.174		-0.122
	MC00113	SP1	BetaBetaAlpha-zinc finger Family	252	6.576	-5.425	173.567	0.997	-0.1
	MC00191	Nfya	NF-Y CCAAT-Binding Protein Family	177	7.126	-4.615	131.405	0.996	-0.105
16	denovo1		None	823	4.048	-5.698	189.236		-0.057
17	MC00163	Creb1	Leucine Zipper Family	225	7.05	-5.587	182.758		-0.108
	M00041	ATF2::JUN	Leucine zipper Family	158	6.977	-4.402	121.374	0.896	-0.108
18	M01288	NEUROD1	Helix-Loop-Helix Family	1504	2.686	-5.555	180.924		-0.042
19	M01592	TFCP2L1	Grainyhead	1343	2.426	-5.421	173.336		-0.043
	MA0145	Tcfcp2l1	CP2 Transcription Factor Domain Family	1388	2.803	-4.123	108.882	0.87	-0.035
	MC00518	Tfcp2	CP2 Transcription Factor Domain Family	1199	2.533	-3.597	87.349	0.994	-0.035
20	M00483	ATF6	Leucine Zipper Family	61	7.955	-5.365	170.248		-0.2
	MS00342	XBP1	Leucine Zipper Family	647	3.724	-3.97	102.329	0.865	-0.05
	MS00308	CREB3	Leucine Zipper Family	91	7.788	-3.913	99.952	0.854	-0.13
