# Supplementary material for: MYC reshapes CTCF-mediated chromatin architecture in prostate cancer
Source: Nat Commun. 2023 Mar 30;14:1787. doi: 10.1038/s41467-023-37544-3 (PMC10063626; doi:10.1038/s41467-023-37544-3)
Supplement: Supplementary file 5 — Supplementary Data 2 [file 41467_2023_37544_MOESM5_ESM.xlsx]

## Sheet: Sheet2
Top 20 motifs enriched in PRAD ATAC-Seq peaks located in distal enhancers looped to promoters of genes (with H3K27ac but not AR loops) down-regulated by DHT 2hr.
clusters	collapsed_id	factor	DNA binding domain	hits	cutoff	zscore	-10*log(pval)	similarity to top	mean_position
1	MC00128	CTCF	BetaBetaAlpha-zinc finger Family	275	5.797	-9.898	522.053		-0.154
	MC00187	Ctcf	BetaBetaAlpha-zinc finger Family	160	6.784	-9.82	514.263	0.972	-0.201
2	MS00235	SP4	BetaBetaAlpha-zinc finger Family	385	4.167	-8.502	392.132		-0.114
	MS00135	KLF14	BetaBetaAlpha-zinc finger Family	488	4.462	-5.41	172.746	0.939	-0.072
	MS00157	Klf12	BetaBetaAlpha-zinc finger Family	945	1.67	-5.288	165.987	0.888	-0.051
	MS00124	KLF13	BetaBetaAlpha-zinc finger Family	141	4.898	-3.922	100.334	0.895	-0.105
3	MC00207	ELK4	Ets Domain Family	397	5.739	-8.48	390.244		-0.112
	MC00427	ETV1	Ets Domain Family	620	5.243	-7.724	328.067	0.911	-0.083
	MC00206	ELK1	Ets Domain Family	193	6.592	-7.349	299.37	0.938	-0.144
	MC00168	ERG	Ets Domain Family	309	6.297	-7.314	296.718	0.933	-0.113
	MC00367	GABPA	Ets Domain Family	146	7.262	-6.992	273.239	0.929	-0.159
	MC00457	ELF1	Ets Domain Family	214	6.703	-6.382	231.575	0.921	-0.122
	UP00418	Etv6	Ets Domain Family	132	6.621	-6.277	224.81	0.94	-0.154
	UP00423	Gm5454	Ets Domain Family	98	7.235	-6.211	220.561	0.958	-0.177
	UP00412	Etv5	Ets Domain Family	93	7.491	-5.838	197.547	0.952	-0.173
	MS00022	Elf5	Ets Domain Family	483	6.111	-5.433	174.024	0.925	-0.072
	MS00838	ELF5	Ets Domain Family	230	6.991	-5.174	159.838	0.918	-0.101
	MC00509	NR2C2	Hormone-nuclear Receptor Family	231	6.484	-5.088	155.251	0.903	-0.099
	MS00778	EHF	Ets Domain Family	150	6.601	-5.084	155.023	0.918	-0.123
	UP00404	ELF2	Ets Domain Family	160	6.741	-4.72	136.515	0.959	-0.113
	MS00812	ELF3	Ets Domain Family	247	5.064	-4.555	128.534	0.908	-0.089
	MS00834	ELF4	Ets Domain Family	82	7.215	-4.387	120.664	0.905	-0.149
	UP00413	Elf4	Ets Domain Family	79	7.563	-4.247	114.323	0.957	-0.148
	M00341	GABPB1	Ets Domain Family	78	8.136	-4.187	111.68	0.898	-0.147
4	MC00364	NFYA	NF-Y CCAAT-Binding Protein Family	137	7.392	-8.449	387.611		-0.192
	MC00191	Nfya	NF-Y CCAAT-Binding Protein Family	127	7.716	-6.981	272.506	0.996	-0.171
	MC00113	SP1	BetaBetaAlpha-zinc finger Family	83	8.606	-6.761	257.065	0.997	-0.206
5	MC00129	Fli1	Ets Domain Family	365	6.387	-8.08	356.645		-0.113
	MS00851	ETS1	Ets Domain Family	103	7.727	-7.89	341.228	0.968	-0.21
	MS00025	FEV	Ets Domain Family	90	7.923	-7.768	331.525	0.959	-0.222
	MS00018	ETV4	Ets Domain Family	432	5.557	-6.813	260.682	0.957	-0.09
	MC00160	ETV3	Ets Domain Family	93	8.016	-6.644	249.038	0.937	-0.192
	MS00019	ETV5	Ets Domain Family	108	7.533	-6.498	239.276	0.946	-0.175
	MS00846	ERF	Ets Domain Family	167	6.724	-6.396	232.519	0.955	-0.139
	MS00021	ETV6	Ets Domain Family	96	8.194	-6.27	224.365	0.926	-0.18
	MS00844	ELK3	Ets Domain Family	145	6.905	-6.175	218.278	0.94	-0.145
	MS00023	Elk3	Ets Domain Family	137	6.621	-6.106	213.92	0.915	-0.148
	MS00016	ETV2	Ets Domain Family	161	6.372	-4.418	122.11	0.917	-0.107
6	M01783	SP2	BetaBetaAlpha-zinc finger Family	1074	1.648	-7.962	347.035		-0.065
	MC00510	E2f3	Transcription Factor Family	252	6.488	-3.42	80.695	0.806	-0.072
7	MC00163	Creb1	Leucine Zipper Family	237	6.688	-7.701	326.326		-0.135
	M00041	ATF2::JUN	Leucine zipper Family	22	11.849	-4.108	108.207	0.898	-0.269
8	UP00093	Klf7	BetaBetaAlpha-zinc finger Family	613	5.191	-7.575	316.476		-0.082
	MS00146	KLF16	BetaBetaAlpha-zinc finger Family	625	5.413	-6.207	220.324	0.952	-0.07
	MS00212	SP1	BetaBetaAlpha-zinc finger Family	409	6.923	-6.095	213.252	0.964	-0.085
	MC00109	Klf4	BetaBetaAlpha-zinc finger Family	385	6.899	-5.333	168.447	0.96	-0.08
	MC00110	Klf1	BetaBetaAlpha-zinc finger Family	1122	2.603	-5.224	162.511	0.938	-0.046
	MS00223	SP3	BetaBetaAlpha-zinc finger Family	519	6.342	-3.605	87.645	0.94	-0.052
9	M01742	Zscan10	BetaBetaAlpha-zinc finger Family	213	5.459	-7.238	291.099		-0.135
10	MC00221	Tbx3	Transcription Factor T-Domain	430	5.662	-6.599	245.994		-0.088
11	M00514	ATF4	Leucine Zipper Family	67	8.525	-6.272	224.478		-0.216
	M00179	ATF2	Leucine Zipper Family	62	8.228	-5.931	203.118	0.822	-0.215
12	MS00115	NFIX	Nuclear Factor I-CCAAT-binding Transcription Factor (NFI-CTF) Family	268	5.234	-6.197	219.697		-0.107
	MC00475	Nfic	Nuclear Factor I-CCAAT-binding Transcription Factor (NFI-CTF) Family	341	6.198	-4.698	135.42	0.936	-0.077
	MS00114	NFIB	Nuclear Factor I-CCAAT-binding Transcription Factor (NFI-CTF) Family	277	3.424	-3.985	102.986	0.974	-0.076
13	MC00104	Foxa1	Forkhead Domain Family	77	9.527	-6.105	213.906		-0.197
	MC00416	Rbfox2	Forkhead Domain Family	152	8.714	-5.576	182.116	0.968	-0.131
	MC00250	Nkx3-1	Homeodomain Family	30	10.472	-5.392	171.746	0.929	-0.286
	MC00105	Foxa2	Forkhead Domain Family	169	8.535	-5.286	165.855	0.97	-0.119
	MC00311	FOXA1	Forkhead Domain Family	111	8.957	-4.554	128.459	0.957	-0.132
	MC00217	FOXA2	Forkhead Domain Family	159	8.188	-4.544	127.985	0.955	-0.11
	UP00041	Foxj1	Forkhead Domain Family	305	7.303	-3.586	86.921	0.904	-0.068
	MS00354	FOXC2	Forkhead Domain Family	237	8.169	-3.279	75.602	0.927	-0.072
14	MC00386	BCL6	BetaBetaAlpha-zinc finger Family	32	9.945	-5.578	182.22		-0.285
	MC00334	SIX5	Homeodomain Family	31	8.979	-5.549	180.562	0.994	-0.288
	MC00278	ETS1	Ets Domain Family	24	10.919	-5.282	165.657	0.998	-0.315
15	MC00254	E2F6	Transcription Factor Family	299	6.283	-5.29	166.114		-0.09
16	MC00319	EGR2	BetaBetaAlpha-zinc finger Family	150	8.018	-5.166	159.417		-0.124
	MC00320	EGR1	BetaBetaAlpha-zinc finger Family	399	5.732	-4.738	137.4	0.947	-0.072
17	MS00260	HEY2	Helix-Loop-Helix Family	185	6.56	-5.048	153.126		-0.11
	MS00256	HES7	Helix-Loop-Helix Family	154	3.79	-4.995	150.392	0.947	-0.12
	MS00255	HES5	Helix-Loop-Helix Family	115	5.166	-4.384	120.548	0.935	-0.126
	MS00258	HEY1	Helix-Loop-Helix Family	119	7.357	-4.334	118.258	0.963	-0.123
18	MS00325	Jdp2	Leucine Zipper Family	83	6.781	-5.026	152.027		-0.163
	MS00320	JDP2	Leucine Zipper Family	87	6.733	-4.859	143.428	0.992	-0.156
	UP00020	ATF1	Leucine zipper Family	55	8.668	-4.77	138.965	0.888	-0.193
	MS00294	ATF7	Leucine Zipper Family	47	8.187	-4.756	138.306	0.961	-0.208
	MS00313	Creb5	Leucine Zipper Family	158	5.708	-4.723	136.646	0.982	-0.113
19	MA0031	FOXD1	Forkhead Domain Family	295	7.022	-4.952	148.152		-0.086
	MS00362	FOXI1	Forkhead Domain Family	182	7.862	-4.231	113.616	0.981	-0.098
	MS00348	FOXB1	Forkhead Domain Family	75	9.472	-4.16	110.506	0.923	-0.149
	MS00359	FOXD3	Forkhead Domain Family	183	8.005	-4	103.586	0.936	-0.094
	MS00356	FOXD2	Forkhead Domain Family	151	8.076	-3.981	102.803	0.955	-0.103
	MS00399	Foxk1	Forkhead Domain Family	262	7.136	-3.643	89.129	0.966	-0.074
	MS00393	Foxg1	Forkhead Domain Family	159	8.306	-3.536	85	0.972	-0.092
	MS00387	FOXP3	Forkhead Domain Family	268	7.149	-3.332	77.485	0.948	-0.069
20	MC00394	MYC	Helix-Loop-Helix Family	683	4.337	-4.775	139.231		-0.055
	MC00532	Mycn	Helix-Loop-Helix Family	772	4.134	-4.011	104.072	0.998	-0.046
	MC00362	Arntl	Helix-Loop-Helix Family	181	6.335	-3.9	99.42	0.878	-0.093
	MC00124	MAX	Helix-Loop-Helix Family	477	4.757	-3.373	78.974	0.98	-0.052
	MC00373	Mxi1	Helix-Loop-Helix Family	799	3.615	-3.223	73.632	0.985	-0.04
	MS00267	MNT	Helix-Loop-Helix Family	887	3.343	-3.141	70.805	0.905	-0.037
