# Supplementary material for: MYC reshapes CTCF-mediated chromatin architecture in prostate cancer
Source: Nat Commun. 2023 Mar 30;14:1787. doi: 10.1038/s41467-023-37544-3 (PMC10063626; doi:10.1038/s41467-023-37544-3)
Supplement: Supplementary file 7 — Source Data [file 41467_2023_37544_MOESM7_ESM.xlsx]

## Sheet: Fig.1
	RNA-Seq	Veh-#1	Veh-#2	DHT_2hr-#1	DHT_2hr-#2	DHT_24hr-#1	DHT_24hr-#2
	IL20RA	1.01318	0.98682	4.34229	3.89122	6.75263	6.84057
	3C-qPCR	Veh-#1	Veh-#2	Veh-#3	DHT-#1	DHT-#2	DHT-#3
	1	8.00655	6.76418	6.19244	29.3691	32.4736	37.1437
	2	0.112884	0.106561	0.118594	0.152122	0.177681	0.240842
	3	1.69258	1.67484	1.62764	4.51708	5.6109	5.59702
	4	0.0422495	0.035568	0.0243665	0.0993664	0.105505	0.106614
	5	10.4127	7.83605	10.1933	25.1396	42.7789	34.8063

## Sheet: Fig. 5
	Site-#1						Con	0.901488	1.03289	1.07395
	Con	11.971	13.6022	9.78642			sg#1	1.2223	1.18766	1.29151
	sg#1	5.9231	5.23823	4.99526			sg#2	1.25512	1.38329	1.13954
							sg#3	1.23828	1.30581	1.35502
	Site-#2
	Con	12.8995	12.3405	10.0106
	sg#2	4.47821	3.95804	3.66365
	Site-#3
	Con	75.1767	75.84	66.0902
	sg#3	19.8571	20.0323	17.457

## Sheet: SF.2
	RNA-Seq	Veh-#1	Veh-#2	DHT_2hr-#1	DHT_2hr-#2	DHT_24hr-#1	DHT_24hr-#2
Supplementary Fig. 2a	CD82	0.94669	1.05331	1.00639	0.882481	2.46989	2.4156
Supplementary Fig. 2c	FOXN2	1.00163	0.99837	0.409207	0.424702	0.666934	0.637686
Supplementary Fig. 2d	BTF3	0.98197	1.01803	0.956886	0.929204	0.454737	0.443029

## Sheet: SF.4
																				KRAB-sgCtrl		KRAB-sg-10Kb
									KRAB-sgCtrl			KRAB-sg-10Kb							Time (Hour)	Mean	SD	Mean	SD
	KRAB-sgCtrl	58.9331	52.7896	48.5759				CCDC86	35.4562	38.1499	39.3322	77.0707	89.2645	86.1713					0	0	0	0	0
	KRAB-sg-10Kb	18.6415	15.8753	16.4726				CDC25A	17.0305	12.7504	11.5461	44.9648	39.4927	43.1672					0.001111	0.0004	0.0015	0.0016	0.0003
								PCNA	2.8344	2.46231	3.06341	6.94104	9.56463	12.1285					0.853611	0.0939	0.0257	0.0506	0.0237
								NCL	19.7204	22.1041	20.5176	40.8886	38.6078	39.6589					1.10361	0.1061	0.0218	0.0613	0.0448
																			1.35361	0.1136	0.026	0.0758	0.0582
																			1.60389	0.1192	0.0295	0.086	0.0669
																			1.85389	0.1221	0.0285	0.0907	0.069
	KRAB-sgCtrl	0.990054	1.04152	0.969782															2.10389	0.1247	0.0324	0.0969	0.0716
	KRAB-sg-10Kb	1.64199	1.77641	1.70091															2.35417	0.1305	0.0334	0.0983	0.0749
																			2.60417	0.1296	0.0364	0.1011	0.0791
																			2.85444	0.1337	0.0382	0.104	0.0834
																			3.10444	0.1334	0.0402	0.1065	0.0853
																			3.35472	0.1346	0.039	0.1061	0.0866
								KRAB-sgCtrl	0.908508	1.04908	1.04921		KRAB-sgCtrl	0.898164	1.01482	1.09712			3.60528	0.1388	0.0416	0.1058	0.0879
								KRAB-sg-10Kb	2.06341	2.14297	2.22911		KRAB-sg-10Kb	1.65662	1.87789	1.60379			3.85556	0.1393	0.0412	0.1064	0.0886
																			4.10556	0.1399	0.0424	0.1093	0.093
																			4.35556	0.141	0.0442	0.1111	0.0941
																			4.60583	0.1431	0.0444	0.1094	0.0936
								KRAB-sgCtrl	1.042	0.993303	0.966164		KRAB-sgCtrl	0.93617	0.99949	1.06873			4.85583	0.1427	0.0456	0.1105	0.0956
								KRAB-sg-10Kb	1.16861	1.23851	1.28141		KRAB-sg-10Kb	1.67279	1.48178	1.5179			5.10611	0.1444	0.0488	0.1142	0.0985
																			5.35611	0.1469	0.0505	0.1132	0.0984
																			5.60639	0.1466	0.0508	0.1126	0.0969
																			5.85639	0.1494	0.052	0.1133	0.0989
																			6.10639	0.1497	0.0509	0.1128	0.0975
																			6.35667	0.1487	0.0544	0.1152	0.1014
																			6.60667	0.1506	0.053	0.1168	0.1012
																			6.85694	0.1516	0.0564	0.1186	0.1031
																			7.10694	0.1532	0.0542	0.117	0.1023
																			7.35722	0.1559	0.0576	0.1166	0.1015
																			7.60722	0.1556	0.0588	0.1189	0.102
																			7.8575	0.1582	0.059	0.1192	0.1039
																			8.1075	0.1565	0.0612	0.1209	0.1045
																			8.3575	0.1569	0.0614	0.1222	0.1055
																			8.60778	0.1575	0.061	0.1225	0.1055
																			8.85778	0.1582	0.0617	0.1239	0.1072
																			9.10806	0.1586	0.0601	0.1252	0.1074
																			9.35806	0.1609	0.0604	0.1245	0.1051
																			9.60833	0.1615	0.0612	0.1264	0.1056
																			9.85833	0.1613	0.0621	0.1291	0.1089
																			10.1086	0.1607	0.0628	0.1301	0.1085
																			10.3586	0.1638	0.0624	0.13	0.1076
																			10.6092	0.163	0.0643	0.1338	0.1106
																			10.8594	0.1654	0.0639	0.1322	0.108
																			11.1094	0.1666	0.0656	0.1338	0.107
																			11.3597	0.1666	0.0673	0.1389	0.1102
																			11.6097	0.1684	0.0657	0.1399	0.109
																			11.86	0.1684	0.0685	0.1408	0.1099
																			12.1106	0.1697	0.0674	0.1431	0.112
																			12.3608	0.1728	0.0665	0.1422	0.1084
																			12.6108	0.1733	0.0666	0.1432	0.1087
																			12.8614	0.1747	0.0663	0.1469	0.1105
																			13.1117	0.1745	0.07	0.1492	0.1128
																			13.3617	0.1773	0.0698	0.1507	0.1121
																			13.6119	0.177	0.0733	0.1528	0.1136
																			13.8619	0.1804	0.0693	0.1551	0.1132
																			14.1122	0.1814	0.0696	0.1565	0.1122
																			14.3622	0.1838	0.0696	0.1587	0.1125
																			14.6122	0.1829	0.0713	0.1608	0.1137
																			14.8625	0.1867	0.0705	0.1604	0.1127
																			15.1125	0.1859	0.0703	0.1643	0.1146
																			15.3628	0.1869	0.0718	0.166	0.1142
																			15.6128	0.1904	0.0683	0.1677	0.1132
																			15.8631	0.1901	0.0715	0.1711	0.1153
																			16.1131	0.1928	0.0697	0.1722	0.1133
																			16.3633	0.1937	0.0707	0.1765	0.1169
																			16.6133	0.1938	0.0697	0.1779	0.1173
																			16.8633	0.1959	0.0685	0.1804	0.1169
																			17.1136	0.1962	0.0709	0.1829	0.1155
																			17.3636	0.2001	0.0679	0.1851	0.1146
																			17.6139	0.2023	0.0666	0.1877	0.1155
																			17.8639	0.2036	0.0673	0.1907	0.116
																			18.1142	0.2054	0.0688	0.1918	0.1155
																			18.3642	0.204	0.0702	0.195	0.1183
																			18.6142	0.2076	0.0686	0.1962	0.1156
																			18.8644	0.2078	0.0707	0.1981	0.1166
																			19.1144	0.2087	0.0681	0.2014	0.1182
																			19.3647	0.2113	0.0657	0.2026	0.1152
																			19.6153	0.214	0.0657	0.2044	0.1153
																			19.8656	0.213	0.0677	0.2073	0.118
																			20.1156	0.2174	0.0644	0.2089	0.1142
																			20.3658	0.2172	0.0678	0.2125	0.1173
																			20.6158	0.2197	0.0655	0.215	0.1165
																			20.8658	0.2221	0.0651	0.216	0.1119
																			21.1156	0.2209	0.067	0.2201	0.114
																			21.3656	0.2233	0.0681	0.2223	0.1147
																			21.6158	0.2265	0.0658	0.2235	0.1121
																			21.8664	0.2284	0.0648	0.2251	0.1115
																			22.115	0.227	0.0671	0.2283	0.1126
																			22.3656	0.2308	0.0672	0.2317	0.1123
																			22.6156	0.232	0.0652	0.234	0.1114
																			22.8658	0.2331	0.0677	0.2368	0.1129
																			23.1164	0.2351	0.0686	0.2403	0.1128
																			23.3667	0.237	0.0685	0.2417	0.1111
																			23.6167	0.2395	0.0692	0.2469	0.1126
																			23.8669	0.2416	0.0674	0.251	0.1118
																			24.1169	0.2446	0.0663	0.2534	0.1115
																			24.3672	0.2465	0.0666	0.2574	0.1099
																			24.6178	0.2486	0.0665	0.26	0.108
																			24.8683	0.2507	0.0675	0.2645	0.1095
																			25.1186	0.2504	0.0684	0.269	0.1094
																			25.3692	0.2543	0.0651	0.2722	0.1082
																			25.6194	0.2573	0.0659	0.2754	0.1088
																			25.87	0.2578	0.0693	0.2794	0.1102
																			26.1203	0.2603	0.066	0.2837	0.1085
																			26.3708	0.2628	0.0674	0.2874	0.1094
																			26.6211	0.2651	0.0664	0.2922	0.1099
																			26.8717	0.2656	0.0681	0.2971	0.112
																			27.1219	0.2655	0.0675	0.3006	0.1122
																			27.3725	0.27	0.0662	0.3035	0.1075
																			27.6231	0.2692	0.0698	0.3085	0.1112
																			27.8733	0.2729	0.0672	0.3128	0.1076
																			28.1233	0.2745	0.0698	0.3185	0.1089
																			28.3736	0.2762	0.0696	0.3229	0.11
																			28.6242	0.2777	0.0706	0.328	0.1115
																			28.8744	0.2801	0.07	0.3321	0.1083
																			29.125	0.2847	0.0683	0.3355	0.1082
																			29.3753	0.2848	0.0705	0.3417	0.1118
																			29.6253	0.2872	0.0709	0.3464	0.1107
																			29.8758	0.29	0.0708	0.3513	0.1109
																			30.1261	0.2957	0.0674	0.3567	0.1083
																			30.3767	0.2961	0.0669	0.3607	0.1096
																			30.6269	0.2993	0.0679	0.3656	0.1083
																			30.8769	0.3012	0.066	0.3706	0.1087
																			31.1272	0.3033	0.0699	0.3747	0.1091
																			31.3772	0.3066	0.0667	0.3804	0.1098
																			31.6275	0.308	0.0685	0.3839	0.1092
																			31.8775	0.31	0.0704	0.3899	0.1109
																			32.1275	0.3137	0.0676	0.3961	0.1105
																			32.3772	0.3164	0.0693	0.4011	0.1114
																			32.6278	0.3203	0.0664	0.4056	0.109
																			32.8781	0.3232	0.0667	0.4114	0.1105
																			33.1281	0.3248	0.0688	0.4169	0.1106
																			33.3783	0.3287	0.0647	0.4215	0.1108
																			33.6289	0.3323	0.0676	0.4245	0.1093
																			33.8792	0.3324	0.0673	0.4307	0.112
																			34.1292	0.3377	0.0654	0.4348	0.1084
																			34.3797	0.3395	0.0665	0.4391	0.1097
																			34.63	0.3428	0.0659	0.4444	0.109
																			34.8806	0.3434	0.0671	0.4486	0.1098
																			35.1308	0.345	0.0636	0.4543	0.1118
																			35.3808	0.3484	0.0665	0.4602	0.1124
																			35.6311	0.3507	0.0649	0.4642	0.1114
																			35.8817	0.3516	0.0647	0.4698	0.1142
																			36.1319	0.3546	0.0667	0.4744	0.1161
																			36.3825	0.3557	0.0628	0.4774	0.1158
																			36.6331	0.357	0.0651	0.4814	0.1142
																			36.8833	0.3605	0.0638	0.4848	0.1127
																			37.1333	0.36	0.0627	0.4889	0.1158
																			37.3836	0.3625	0.0659	0.494	0.1158
																			37.6336	0.3648	0.0607	0.4996	0.1155
																			37.8839	0.3664	0.0634	0.5034	0.1155
																			38.1344	0.3671	0.0621	0.5074	0.1173
																			38.3847	0.3704	0.0612	0.5107	0.1135
																			38.6347	0.3707	0.0611	0.5144	0.1175
																			38.8853	0.3734	0.063	0.5173	0.1162
																			39.1356	0.3755	0.0637	0.5224	0.1192
																			39.3856	0.3771	0.0607	0.5277	0.1209
																			39.6358	0.3801	0.0619	0.5307	0.1189
																			39.8858	0.3793	0.0608	0.5341	0.1219
																			40.1361	0.3803	0.0603	0.5371	0.1229
																			40.3867	0.3829	0.0613	0.5398	0.124
																			40.6369	0.3857	0.0602	0.5414	0.1215
																			40.8875	0.386	0.0614	0.5441	0.1218
																			41.1375	0.3858	0.06	0.5487	0.1249
																			41.3878	0.3871	0.0618	0.5521	0.126
																			41.6383	0.3908	0.0615	0.5567	0.1248
																			41.8881	0.3915	0.0593	0.5608	0.1282
																			42.1386	0.3942	0.0599	0.5623	0.1258
																			42.3889	0.394	0.0581	0.5677	0.1296
																			42.6394	0.3973	0.0631	0.5718	0.1266
																			42.8897	0.3982	0.0615	0.5757	0.1279
																			43.1397	0.3964	0.06	0.5798	0.131
																			43.3906	0.3977	0.0603	0.5842	0.1314
																			43.6411	0.3984	0.0618	0.5881	0.1316
																			43.8917	0.4005	0.063	0.5927	0.1332
																			44.1419	0.4026	0.0638	0.5973	0.1347
																			44.3925	0.4029	0.0632	0.6007	0.1349
																			44.6428	0.4054	0.064	0.6036	0.136
																			44.8933	0.4074	0.0685	0.6062	0.1333
																			45.1436	0.4076	0.0682	0.6097	0.1339
																			45.3942	0.4085	0.0686	0.6141	0.1359
																			45.6444	0.4067	0.0648	0.6205	0.1381
																			45.895	0.4056	0.0674	0.6219	0.1393
																			46.145	0.4057	0.0651	0.625	0.1403
																			46.3953	0.4073	0.0672	0.6274	0.1391
																			46.6453	0.4076	0.0669	0.6307	0.1403
																			46.8956	0.407	0.0671	0.6341	0.1391
																			47.1456	0.4076	0.0637	0.6408	0.1434
																			47.3958	0.4083	0.067	0.6426	0.1393
																			47.6458	0.4098	0.0667	0.6476	0.1413
																			47.8961	0.4097	0.068	0.6513	0.1417
																			48.1461	0.411	0.0676	0.6553	0.1414
																			48.3961	0.413	0.0701	0.6604	0.1417
																			48.6464	0.413	0.0695	0.6645	0.1426
																			48.8964	0.4138	0.0679	0.6706	0.1456
																			49.1467	0.4151	0.0664	0.6764	0.1461
																			49.3967	0.4158	0.0666	0.6796	0.1485
																			49.6469	0.418	0.0708	0.6829	0.146
																			49.8969	0.42	0.0703	0.6884	0.1487
																			50.1472	0.4213	0.0687	0.6919	0.1534
																			50.3978	0.4223	0.0713	0.6962	0.1502
																			50.6478	0.4246	0.0683	0.7024	0.1505
																			50.8981	0.4274	0.0714	0.7041	0.1513
																			51.1481	0.4294	0.0681	0.7101	0.152
																			51.3983	0.4315	0.0705	0.7136	0.1528
																			51.6489	0.4331	0.0676	0.72	0.1597
																			51.8992	0.4361	0.0667	0.7284	0.1593
																			52.1497	0.4385	0.0695	0.7315	0.1583
																			52.4	0.4399	0.0663	0.7378	0.1627
																			52.6506	0.4416	0.0682	0.7443	0.1616
																			52.9006	0.4454	0.0692	0.7483	0.1625
																			53.1508	0.4475	0.0693	0.755	0.1642
																			53.4014	0.4499	0.0702	0.7584	0.1657
																			53.6517	0.4515	0.0684	0.7669	0.1697
																			53.9022	0.4542	0.0715	0.7701	0.17
																			54.1525	0.4566	0.0718	0.7791	0.1711
																			54.4031	0.4594	0.0722	0.7843	0.1699
																			54.6533	0.4632	0.0691	0.7928	0.1747
																			54.9039	0.4657	0.0713	0.7987	0.1783
																			55.1539	0.4684	0.0719	0.8083	0.1805
																			55.4042	0.4698	0.0747	0.8116	0.1826
																			55.6547	0.4722	0.0741	0.8208	0.184
																			55.905	0.4749	0.0768	0.8256	0.1861
																			56.1556	0.4774	0.0731	0.8371	0.1866
																			56.4058	0.481	0.0782	0.8399	0.1893
																			56.6564	0.4828	0.0769	0.8494	0.1898
																			56.9067	0.4848	0.0751	0.8549	0.191
																			57.1572	0.4874	0.0774	0.8553	0.1908
																			57.4075	0.4903	0.0783	0.8632	0.1939
																			57.6581	0.4921	0.0775	0.8732	0.1959
																			57.9081	0.495	0.0799	0.8786	0.1988
																			58.1583	0.4982	0.0804	0.8862	0.2004
																			58.4089	0.5006	0.0816	0.8895	0.2019
																			58.6592	0.503	0.0803	0.8978	0.2022
																			58.9097	0.5057	0.0818	0.9065	0.2026
																			59.16	0.508	0.0813	0.9107	0.2039
																			59.4106	0.5117	0.0844	0.9182	0.2055
																			59.6608	0.5141	0.0828	0.9278	0.2079
																			59.9114	0.5173	0.0818	0.9335	0.209
																			60.1614	0.5189	0.0843	0.9394	0.2123
																			60.4117	0.5211	0.0827	0.9484	0.2136
																			60.6622	0.5235	0.0862	0.9529	0.2138
																			60.9125	0.5256	0.0866	0.9584	0.2167
																			61.1631	0.531	0.0882	0.9643	0.2183
																			61.4133	0.5333	0.0875	0.9687	0.2176
																			61.6639	0.5359	0.0853	0.9796	0.2193
																			61.9142	0.5386	0.0856	0.9819	0.2188
																			62.1647	0.541	0.0843	0.9898	0.2219
																			62.415	0.546	0.0884	0.9988	0.225
																			62.6656	0.5489	0.0879	1.0031	0.2236
																			62.9156	0.5509	0.0881	1.0111	0.2238
																			63.1658	0.5534	0.0903	1.0153	0.2257
																			63.4164	0.5553	0.089	1.017	0.2236
																			63.6667	0.559	0.0879	1.0265	0.2254
																			63.9172	0.5621	0.0888	1.0314	0.2256
																			64.1675	0.5647	0.0879	1.0347	0.2276
																			64.4181	0.568	0.0901	1.0381	0.2283
																			64.6683	0.5704	0.0915	1.0478	0.2318
																			64.9189	0.5746	0.0932	1.0515	0.2349
																			65.1689	0.576	0.0936	1.0574	0.2367
																			65.4192	0.578	0.0929	1.0608	0.2359
																			65.6697	0.5817	0.0939	1.0695	0.2394
																			65.92	0.5829	0.0949	1.0761	0.2424
																			66.1706	0.5859	0.0945	1.077	0.2434
																			66.4208	0.5891	0.0936	1.0827	0.2434
																			66.6714	0.5924	0.093	1.0899	0.2461
																			66.9217	0.5955	0.095	1.0962	0.246
																			67.1722	0.5977	0.0929	1.1067	0.2497
																			67.4225	0.6028	0.0972	1.1127	0.2521
																			67.6731	0.6052	0.0978	1.1209	0.2528
																			67.9231	0.6074	0.0966	1.1277	0.2524
																			68.1733	0.611	0.0941	1.1319	0.2536
																			68.4239	0.614	0.0947	1.1385	0.2541
																			68.6742	0.6177	0.0984	1.1482	0.2583
																			68.9247	0.6221	0.0986	1.1512	0.2587
																			69.175	0.6245	0.0984	1.1605	0.2587
																			69.4256	0.6287	0.0981	1.1651	0.2602
																			69.6758	0.6329	0.0988	1.1762	0.2608
																			69.9264	0.6378	0.0975	1.1802	0.2632
																			70.1764	0.6427	0.1013	1.1909	0.2684
																			70.4267	0.6442	0.0982	1.1986	0.2696
																			70.6772	0.6459	0.0986	1.2028	0.271
																			70.9275	0.6487	0.0995	1.2109	0.2767
																			71.1781	0.6536	0.1028	1.2229	0.2778
																			71.4283	0.6546	0.1012	1.2255	0.2802
																			71.6789	0.6594	0.1019	1.2337	0.2851
																			71.9292	0.6627	0.1055	1.2433	0.2873
																			72.1797	0.6682	0.1047	1.2492	0.2933
																			72.43	0.6715	0.1043	1.2566	0.2934
																			72.6806	0.6757	0.1046	1.265	0.2979
																			72.9306	0.6813	0.107	1.2745	0.3043
																			73.1808	0.6837	0.1083	1.2826	0.3046
																			73.4314	0.6866	0.1063	1.2874	0.3075
																			73.6817	0.6907	0.1103	1.297	0.3108
																			73.9322	0.6932	0.1083	1.3048	0.3103
																			74.1825	0.6968	0.1079	1.3102	0.3126
																			74.4331	0.7001	0.1092	1.317	0.3117
																			74.6828	0.7039	0.1104	1.3235	0.3138
																			74.9333	0.7091	0.114	1.332	0.3167
																			75.1833	0.7108	0.1115	1.337	0.3164
																			75.4336	0.7147	0.1126	1.3464	0.32
																			75.6842	0.7181	0.1158	1.3589	0.3265
																			75.9344	0.7227	0.1141	1.3617	0.3277
																			76.1844	0.7245	0.114	1.3743	0.3289
																			76.4347	0.7282	0.1154	1.3792	0.3321
																			76.6853	0.7335	0.115	1.3924	0.3355
																			76.9356	0.7359	0.1165	1.4046	0.3374
																			77.1861	0.7401	0.1161	1.4123	0.3448
																			77.4364	0.7437	0.1179	1.4239	0.3455
																			77.6869	0.748	0.1167	1.4319	0.3461
																			77.9369	0.7521	0.1181	1.4433	0.3496
																			78.1872	0.7569	0.1196	1.4551	0.3553
																			78.4378	0.7619	0.1175	1.4602	0.3597
																			78.6881	0.7688	0.1228	1.4741	0.3638
																			78.9386	0.7712	0.1218	1.486	0.3654
																			79.1889	0.7765	0.1232	1.495	0.3662
																			79.4394	0.7808	0.1221	1.5051	0.3722
																			79.6897	0.7848	0.1236	1.5114	0.3795
																			79.9403	0.7869	0.1248	1.5218	0.3792
																			80.1903	0.7928	0.1259	1.5294	0.3875
																			80.4406	0.7956	0.1274	1.5403	0.3849
																			80.6906	0.8021	0.1271	1.549	0.3914
																			80.9408	0.805	0.1288	1.5608	0.3915
																			81.1914	0.8096	0.129	1.5704	0.3956
																			81.4417	0.8166	0.1325	1.5806	0.4038
																			81.6922	0.8188	0.1317	1.5921	0.4066
																			81.9425	0.8226	0.1347	1.6013	0.4104
																			82.1931	0.8261	0.1336	1.61	0.4129
																			82.4431	0.8301	0.132	1.6174	0.4168
																			82.6933	0.8332	0.1325	1.6256	0.4196
																			82.9439	0.8385	0.1335	1.6367	0.4247
																			83.1942	0.8409	0.1315	1.6446	0.4237
																			83.4447	0.8451	0.1337	1.6528	0.4263
																			83.695	0.8508	0.1334	1.6643	0.4269
																			83.9456	0.8549	0.1353	1.6751	0.4347
																			84.1958	0.8586	0.135	1.6878	0.4361
																			84.4464	0.8638	0.1363	1.7013	0.4445
																			84.6967	0.8662	0.1373	1.7154	0.4446
																			84.9472	0.8721	0.136	1.7262	0.4522
																			85.1972	0.8781	0.1395	1.7412	0.4628
																			85.4475	0.884	0.1382	1.751	0.4657
																			85.6981	0.8869	0.1403	1.7642	0.4719
																			85.9483	0.8899	0.1433	1.7758	0.4738
																			86.1989	0.894	0.1416	1.7858	0.48
																			86.4492	0.8995	0.1452	1.8012	0.4904
																			86.6997	0.9019	0.145	1.8152	0.492
																			86.95	0.9058	0.1444	1.8257	0.4955
																			87.2006	0.9089	0.1412	1.8339	0.5006
																			87.4506	0.9155	0.1437	1.8444	0.5056
																			87.7008	0.9178	0.1461	1.8568	0.5048
																			87.9514	0.9226	0.1458	1.8668	0.5144
																			88.2017	0.9256	0.1439	1.8741	0.5124
																			88.4522	0.9302	0.1424	1.8835	0.5215
																			88.7025	0.9339	0.1445	1.8928	0.5186
																			88.9531	0.9396	0.144	1.9002	0.5282
																			89.2033	0.9421	0.1444	1.9107	0.527
																			89.4539	0.9467	0.1471	1.9204	0.5314
																			89.7042	0.9516	0.1494	1.9284	0.5334
																			89.9547	0.9556	0.1448	1.9363	0.5324
																			90.2047	0.9605	0.148	1.9476	0.534
																			90.455	0.9656	0.1495	1.9572	0.5404
																			90.7056	0.9695	0.1518	1.9656	0.5416
																			90.9558	0.9762	0.1511	1.9735	0.5434
																			91.2064	0.9813	0.1554	1.9838	0.5514
																			91.4567	0.9835	0.1535	1.9924	0.552
																			91.7072	0.9886	0.1542	2.0006	0.5604
																			91.9575	0.9934	0.1597	2.0087	0.5663
																			92.2081	0.9979	0.161	2.0166	0.5664
																			92.4583	1.0047	0.1612	2.0239	0.5696
																			92.7089	1.0097	0.1602	2.0316	0.5717
																			92.9589	1.0115	0.1634	2.0452	0.5754
																			93.2092	1.0177	0.1585	2.0513	0.5825
																			93.4597	1.0216	0.1585	2.0592	0.581
																			93.71	1.0245	0.1572	2.0648	0.5832
																			93.9606	1.0291	0.1628	2.0733	0.5923
																			94.2108	1.0339	0.1589	2.0797	0.5927
																			94.4614	1.0381	0.1588	2.0869	0.596
																			94.7117	1.0442	0.1644	2.0943	0.6043
																			94.9622	1.0497	0.1651	2.0994	0.606
																			95.2122	1.0508	0.1654	2.1084	0.6049
																			95.4625	1.0579	0.1645	2.1122	0.6024
																			95.7131	1.0619	0.1639	2.1187	0.6063
																			95.9633	1.0704	0.1665	2.1227	0.6093
																			96.2139	1.0759	0.1701	2.1293	0.6135
																			96.4642	1.0812	0.1684	2.1353	0.6172
																			96.7147	1.0834	0.1707	2.1438	0.6175
																			96.965	1.0914	0.1703	2.1476	0.6244
																			97.2156	1.095	0.1711	2.158	0.6229
																			97.4658	1.1009	0.1726	2.1632	0.6237
																			97.7164	1.1072	0.1785	2.1651	0.6336
																			97.9664	1.1121	0.1787	2.1704	0.6361
																			98.2167	1.1161	0.1793	2.1792	0.6334
																			98.4672	1.1209	0.1849	2.182	0.6415
																			98.7175	1.1271	0.1869	2.1843	0.6408
